# Supplementary material for: A selective enrichment and specific probe terminal mediated strategy for highly sensitive detection of microRNAs
Source: Nat Commun. 2026 Mar 16;17:4377. doi: 10.1038/s41467-026-70811-7 (PMC13184116; doi:10.1038/s41467-026-70811-7)
Supplement: Supplementary file 4 — Source data [file 41467_2026_70811_MOESM4_ESM.xlsx]

## Sheet: Fig. 2a
	Before recovery (%)		After recovery (%)
Target miRNA	100	100	67.82	58.42
Unrelated dsDNA	100	100	1.4	3.45
Unrelated ssDNA	100	100	0.51	1.4
Unrelated RNA	100	100	8.73	5.77
Unrelated miRNA	100	100	0.2	0.16

## Sheet: Fig. 2b
	Before recovery (Cq value)			After recovery (Cq value)
Target miRNA	28.68	28.27	28.39	28.3167	28.1667	28.4967
1 base difference-1	25.57	25.83	25.67	26.6167	27.0067	27.2867
1 base difference-2	25.58	26.35	25.79	27.3467	26.7167	27.9067
2 base difference-1	23.14	23.29	23.07	27.8967	28.2967	27.6367
2 base difference-2	21.72	21.23	21.75	26.2167	27.0467	25.8067
3 base difference-1	25.33	24.52	25.08	31.3567	31.5667	31.3267

## Sheet: Fig. 2c
	6×108	6×107	Neg plasma
Parallel sample 1	36.41	37.05	37.18
Parallel sample 2	36.27	39.85	38.79
Parallel sample 3	40.07	39.38	40.29
Parallel sample 4	34.62	36.53	37.69

## Sheet: Fig. 2d
	6×108	6×107	Neg plasma
Parallel sample 1	34.31	39.4	42.13
Parallel sample 2	33.3	38.6	45
Parallel sample 3	34.43	37.53	45
Parallel sample 4	36.19	38.2	45

## Sheet: Fig. 4e
Dilution fold	101	102	103	104	105	Neg plasma
Parallel sample 1	29.63	33.85	36.17	40.14	42.6	45
Parallel sample 2	29.27	34.06	36.01	41.41	45	45
Parallel sample 3	30.15	34.59	35.71	40.33	45	45

## Sheet: Fig. 4f
Dilution fold	101	102	103	104	105	Neg plasma
Parallel sample 1	29.97	31.29	35.41	36.75	37.32	37.46
Parallel sample 2	29.1	31.25	36.07	37.17	43.34	40.57
Parallel sample 3	29.67	31.12	35.98	40.37	40.08	45

## Sheet: Fig. 5
Conventional scheme 1			Conventional scheme 2			SE-SPTM-PCR
Normalized cq value			Normalized cq value			Cq value
CRC	HC		CRC	HC		CRC	HC
26.3	28.35		32.32	32.62		30.73	32.27
25.32	28.02		31.37	33.35		30.77	32.53
26.87	28.9		31.62	34.88		31.07	32.63
25.5	28.18		32.23	33.83		31.14	32.73
28.15	28.5		34.1	35.1		31.3	32.74
29.16	29.68		34.2	35.12		31.42	32.82
28.26	28.78		32.88	32.42		31.46	32.84
28.4	27.82		31.56	34.61		31.57	33
27.17	28.29		33.84	36.19		31.59	33.05
28.71	28.69		35.26	34.93		31.65	33.13
26.24	27.64		32.06	35.32		31.74	33.17
28.81	28.99		34.88	37.21		31.82	33.21
28.44	27.75		33.75	35.1		31.95	33.26
29.28	28.09		33.54	35.57		31.98	33.28
27.95	28.19		31.5	34.68		32.09	33.29
28.31	27.89		33.5	36.39		32.1	33.33
27.87	29.45		32.1	35.76		32.11	33.37
27.75	28.28		33.26	34.01		32.2	33.42
28.94	27.78		35.61	35.1		32.26	33.43
26.68	28.55		32.08	36.23		32.32	33.47
28.96	29.27		33.23	36.42		32.4	33.48
28.3	28.28		33.11	35.1		32.47	33.48
28.66	28.21		35.85	35.92		32.47	33.5
28.26	28.88		35.7	35.72		32.49	33.54
27.3	29.19		33.43	36.13		32.51	33.58
28.35	28.78		32.75	37.84		32.58	33.62
25.92	29.3		31.37	36.56		32.59	33.66
27.81	28.73		33.81	38.08		32.76	33.8
27.87	26.78		33.07	34.73		32.79	33.87
27.71	27.9		34.48	32.76		32.84	33.96
28.17	27.64		35.42	33.48		32.85	33.98
27.88	27.56		33.05	34.23		33.02	34.02
27.87	28.31		32.83	33.5		33.04	34.02
26.89	28.25		31.55	37.95		33.15	34.06
26.75	29.38		32.95	36.44		33.24	34.12
27.77	26.19		32.95	32.78		33.27	34.17
28.06	26.73		34.34	34.54		33.29	34.18
27.4	27.54		35.08	32.86		33.3	34.21
28.32	29.23		32.24	35.13		33.33	34.23
26.3	28.68		35.59	33.25		33.41	34.24
26.57	28.9		32.99	34.16		33.45	34.25
26.94	28.71		33.76	36.3		33.45	34.4
26.09	28.9		32.63	35.2		33.55	34.42
26.84	28.98		33.72	35.49		33.63	34.57
26.43	29.13		32.73	34.53		33.73	34.59
26.94	28.61		33.47	36.5		33.82	34.89
26.4	26.59		36.16	32.84		33.91	35.01
26.05	26.76		32.14	35.13		34.01	35.23

## Sheet: Fig. 6
Conventional RT-qPCR detection (copies/ml)			SE-SPTM-PCR detection (copies/ml)			HCMV DNA load (copies/ml)
HCMV DNA pos	HCMV DNA neg		HCMV DNA pos	HCMV DNA neg		pos	neg
8100	3060		N/A	N/A		39300	N/A
469000	3440		7860000	N/A		123000	N/A
9400	1280		35800	N/A		6760	N/A
7920	2700		48400	N/A		1170	N/A
923	4960000		N/A	N/A		1220	N/A
344000	1760		1910000	N/A		27600	N/A
16700	46100		450000	N/A		1140	N/A
93200	1930		492000	N/A		17900	N/A
3810	434		79000	N/A		191	N/A
4840	10500		50700	N/A		2020	N/A
35900	405		645000	N/A		2180	N/A
26500	2130		17900	22100		34.8	N/A
1660	4360		10500	N/A		2310	N/A
4350	1580		109000	20900		9870	N/A
24600	2000		434000	N/A		2670	N/A
40600	1030		700000	N/A		9940	N/A
1170000	3060		12700000	1750		94000	N/A
74100	3440		1610000	N/A		7780	N/A
2840	1280		886000	N/A		54500	N/A
3580	2700		976000	6700		22600	N/A
10200	4960000		398000	N/A		3780	N/A
112000	1760		677000	1110		5580	N/A
16200	46100		1390000	1350		72500	N/A
19400	1930		72300	N/A		336	N/A
54200	434		108000	N/A		557	N/A
14900	10500		32500	N/A		14	N/A
32800	405		3580000	N/A		17000	N/A
15500	2130		1090000	N/A		4710	N/A
118000	4360		1170000	N/A		258000	N/A
4700	1580		415000	N/A		3900	N/A
3230	2000		8090	N/A		1130	N/A
13700	1030		230000	N/A		6170	N/A
			N/A means negative			N/A means negative

## Sheet: Fig. 7
Detection of ebv-miR-BART7-3p by conventional RT-qPCR (copies/ml, log 10)				Detection of ebv-miR-BART7-3p by SE-SPTM-PCR (copies/ml, log 10)				Detection of ebv-miR-BART3-3p by conventional RT-qPCR (copies/ml, log 10)				Detection of ebv-miR-BART3-3p by SE-SPTM-PCR (copies/ml, log 10)				Detection of ebv-miR-BART2-5p by conventional RT-qPCR (copies/ml, log 10)				Detection of ebv-miR-BART2-5p by SE-SPTM-PCR (copies/ml, log 10)
NPC	HC	NTC		NPC	HC	NTC		NPC	HC	NTC		NPC	HC	NTC		NPC	HC	NTC		NPC	HC	NTC
6.42	5.73	0		5.45	0	0		7.2	5.64	0		6.67	0	0		6.74036	0	4.24674		6.37	0	0
6.32	6.14	5.51		5.41	0	0		6.57	5.61	0		6.34	0	0		5.79796	0	3.91116		5.85	0	0
7.28	5.28	0		6.28	0	0		7.82	5.84	0		7.46	0	0		7.43616	5.31175	0		6.8	0	0
6.28	6.18	0		5.86	0	0		7.02	5.77	0		6.29	0	0		6.22789	5.12711	4.92942		6.02	0	0
5.77	5.53	0		5.03	0	0		6.34	5.32	0		5.99	0	0		5.85552	0	4.67897		5.27	0	0
5.39	6.07	5.08		4.35	0	0		6.29	5.98	0		5.98	0	0		5.84448	5.3075	3.61805		5.58	0	0
6.1	6.02	5.03		5.4	0	0		6.8	6.14	0		6.5	0	0		6.35984	5.31387	0		6.08	0	0
6.78	5.15	0		5.56	0	0		7.34	5.82	0		6.69	0	0		6.7356	4.51455	4.65079		6.21	0	0
7.39	4.13033	0		6.56	0	0		8.1	6.35984	0		7.58	0	0		7.62941	0	0		7.11	0	0
5.79	4.11059	0		5.59	0	0		6.28	5.99211	0		5.95	0	0		6.02119	0	0		5.28	0	0
6.04	4.25285	5.65		5.52	0	0		6.69	6.53275	0		6.57	0	0		6.55991	0	0		6.28	0	0
4.62	4.16435	5.03		4.16	0	0		5.23	6.27184	0		5.49	0	0		5.52375	0	0		5.24	0	0
8.53	4.28556	0		5.97	0	0		9.03	6.0607	0		8.48	0	0		8.48287	0	0		7.84	0	0
6.14	4.25042	0		5.61	0	0		6.79	5.63347	0		6.43	0	0		6.29003	4.17026	0		5.87	0	0
7.45	4.23553	0		6.92	0	0		8.36	6.22272	0		7.61	0	0		7.99388	0	0		7.27	0	0
6.03	4.18752	0		5.63	0	0		6.71	6.16137	0		6.33	0	0		6.33445	0	0		5.92	0	0
5.38	4.20683	0		3.87	0	0		5.98	6.23805	0		5.71	0	0		4.45332	0	0		5.01	0	0
6.06	4.233	0		4.06	0	0		6.58	6.38382	0		6.57	0	0		5.32838	0	0		5.76	0	0
5.46	4.26717	0		4.38	0	0		5.84	6.48855	0		5.46	0	0		5.19033	0	0		5.01	0	0
6.32	4.19313	4.23805		5.88	0	0		6.86	6.50243	0		6.8	0	0		5.43933	0	0		6.06	0	0
5.5	4.33244	4.27646		5.81	0	0		6.18	6.01703	0		5.41	0	0		5.47129	0	0		3.97	0	0
7.68	4.27184	4.2833		5.94	0	0		8.59	6.24797	0		7.81	0	0		7.35411	0	0		6.16	0	0
5.66	4.27184	4.26245		5.91	0	0		6.1	6.15534	0		5.29	0	0		4.74194	0	0		4.57	0	0
6.52	4.24797	4.3032		5.28	0	0		7.15	6.40312	0		6.37	0	0		6.4133	0	4.12057		5.36	0	0
3.62	4.20683	4.24551		4.18	0	0		5.84	6.54777	0		5.51	0	0		5.233	0	3.09691		5.05	0	0
6.4	4.26717	4.15836		6.21	0	0		6.89	6.20412	0		6.84	0	0		6.52114	0	0		5.93	0	0
7.42	4.18752	4.26951		6.41	0	0		8.14	6.52634	0		7.83	0	0		7.5955	0	5.06446		6.18	0	0
4.27875	4.4183	4.22531		4.19313	0	0		6.84199	6.11727	0		5.30963	0	0		5.26717	0	0		6.57978	0	0
4.71517	4.25042	4.24797		3.83822	0	0		6.16137	6.2878	0		5.18752	0	0		5.67394	0	0		6.82282	0	0
4.58995	4.25042	4.27875		4.37475	0	0		6.28556	6.48287	0		5.37475	0	0		5.19866	4.17026	0		6.549	0	0
4.43616	4.31806	4.29666		2.24055	0	5.57864		6.72181	5.98182	5.57864		4.92942	0	0		5.48572	0	0		6.74507	0	0
4.27875	4.23045	4.37658		3.2878	0	0		0	6.62941	0		5.26951	0	0		0	0	0		6.72917	0	0
4.46982	4.26951	4.24055		4.34439	0	0		6.48572	5.98091	0		4.98856	0	0		5.47857	0	0		6.46982	0	0
4.33041	4.27416			3.51055	0			6.17319	6.38739			5.01284	0			5.15229	0			6.37291	0
4.56229	4.33646			3.51055	0			6.62941	6.35411			5.11059	0			5.23045	0			6.34635	0
4.50243	4.26482			2.993	0			6.47276	6.28103			5.43616	0			5.48855	0			6.67578	0
4.62531	4.26007			2.97035	0			6.67669	6.62221			5.07188	0			4.87274	0			6.53782	0
4.21484	4.25768			3.35025	0			6.48996	5.88818			5.55751	0			4.65031	0			6.82737	0
4.45788	4.26007			3.18752	0			6.68753	6.3927			5.59439	0			5.21219	0			6.83569	0
4.37107	4.44871			3.4216	0			6.4133	6.63347			5.63347	0			5.09691	0			6.80482	0

## Sheet: Supplementary Fig. 2a
	Carboxyl (Bai Meng)	Carboxyl (GE)	Carboxyl (Suo Fei)	Carboxyl (Jin Zhun)	Streptavidin (NEB)	Azide (purimag)	NHS (beaver)
Parallel sample 1	3.03	8.19	1.9	4.5	1.03	1.94	1.69
Parallel sample 2	3.55	8.81	2.18	4.52	1.13	1.85	1.76
ΔCq

[truncated: 23 more sheets: Supplementary Fig. 2b, Supplementary Fig. 3a, Supplementary Fig. 3b, Supplementary Fig. 4b, Supplementary Fig. 4c, Supplementary Fig. 5, Supplementary Fig. 6a, Supplementary Fig. 6b, Supplementary Fig. 7a, Supplementary Fig. 7b, Supplementary Fig. 8, Supplementary Fig. 9, Supplementary Fig. 10, Supplementary Fig. 11, Supplementary Fig. 13, Supplementary Fig. 14, Supplementary Fig. 16, Supplementary Fig. 18, Supplementary Fig. 20, Supplementary Fig. 22 …]
